# Supplementary material for: Photoinitiator Selection and Concentration in Photopolymer Formulations towards Large-Format Additive Manufacturing
Source: Polymers (Basel). 2022 Jul 1;14(13):2708. doi: 10.3390/polym14132708 (PMC9268840; doi:10.3390/polym14132708)
Supplement: Supplementary file 1 [file polymers-14-02708-s001.zip]

Archive with 1 entries (1 files):
- polymers-1726243-supplementary.pdf
